# Supplementary material for: Potential of North American Acorns as an Underutilized Food Source: Morphology, Nutritional Composition and Content of Bioactive Compounds in Quercus virginiana Acorns of Different Natural Populations
Source: Molecules. 2026 Apr 27;31(9):1438. doi: 10.3390/molecules31091438 (PMC13165087; doi:10.3390/molecules31091438)
Supplement: Supplementary file 1 [file molecules-31-01438-s001.zip]

Archive with 1 entries (1 files):
- molecules-4177962-supplementary.pdf
